# Supplementary material for: Identification of miRNAs in extracellular vesicles as potential diagnostic markers for pediatric epilepsy and drug-resistant epilepsy via bioinformatics analysis
Source: Front Pediatr. 2023 Jul 3;11:1199780. doi: 10.3389/fped.2023.1199780 (PMC10352456; doi:10.3389/fped.2023.1199780)
Supplement: Supplementary file 1 [file Table1.xlsx]

## Sheet: STable1
Univariate	Type	OR	CI	p value
hsa-miR-1307-3p	Numerical variable	0.991	0.983-0.999	0.024
hsa-miR-196a-5p	Numerical variable	0.948	0.909-0.988	0.011
hsa-miR-199a-3p	Numerical variable	0.998	0.997-0.999	0.004
hsa-miR-21-5p	Numerical variable	0.999	0.999-1.000	0.009
Multivariate	Beta	OR	CI	P value
hsa-miR-1307-3p	-4.14706e-05	0.999	0.981-1.019	0.996
hsa-miR-196a-5p	-0.064	0.938	0.885-0.994	0.031
hsa-miR-199a-3p	-0.002	0.998	0.996-1.000	0.088
hsa-miR-21-5p	-0.000921311	0.999	0.998-1.000	0.121

## Sheet: STable2
Univariate	Type	OR	CI	P value
hsa-miR-99a-5p	Numerical variable	1.037	0.994-1.082	0.096
hsa-miR-532-5p	Numerical variable	0.961	0.924-1.000	0.05
hsa-miR-181d-5p	Numerical variable	1.018	1.001-1.035	0.035
hsa-miR-181a-5p	Numerical variable	1.005	1.000-1.010	0.031
Multivariate	Beta	OR	CI	P value
hsa-miR-99a-5p	0.011	1.011	0.966-1.060	0.623
hsa-miR-532-5p	-0.04	0.96	0.917-1.006	0.084
hsa-miR-181d-5p	0.014	1.014	0.982-1.049	0.385
hsa-miR-181a-5p	0.000468423	1.001	0.989-1.011	0.932
